# Supplementary material for: Application of particle swarm optimization in optimal placement of tsunami sensors
Source: PeerJ Comput Sci. 2020 Dec 18;6:e333. doi: 10.7717/peerj-cs.333 (PMC7924491; doi:10.7717/peerj-cs.333)
Supplement: Supplemental Information 1 [file peerj-cs-06-333-s001.zip]

Archive with 4 entries (4 files):
- domain_constraint.m
- mcs_swe.m
- sample.m
- solve_opti_prob.m
