# Supplementary material for: Application of particle swarm optimization in optimal placement of tsunami sensors
Source: PeerJ Comput Sci. 2020 Dec 18;6:e333. doi: 10.7717/peerj-cs.333 (PMC7924491; doi:10.7717/peerj-cs.333)
Supplement: Supplemental Information 1 [file peerj-cs-06-333-s001.zip › domain_constraint.m]

function val=domain_constraint(x,y)
%sample domain constraint
%val=0: point (x,y) is in the part of the domain where sensors can be placed
%val=1: otherwise => apply penalty

%generating equidistant n/2+1 points in a semicircle with radius r and center xcyc
n=20; r=10; xcyc=[50 50];
t = 0:(pi/(5*n)):2*pi;
xunit = r * cos(t) + xcyc(1); 
yunit = r * sin(t) + xcyc(2);
a=xunit(1:10:n*10); %points around the circle
b=yunit(1:10:n*10);
dist=abs(b(2)-b(1))/2;
aa=[]; bb=[];
for i=1:length(b)
    if b(i)<= xcyc(2) + dist
        bb=[bb b(i)];
        aa=[aa a(i)];
    end
end
b=bb; a=aa;

a1=20; a2=80; bb=70; 
%equation of two lines
%y=m1*x + bb -m1*a1
%y=m2*x + bb -m2*a2
m1=(bb-b(2))/(a1-a(2));
m2=(bb-b(1))/(a2-a(1));

val=0;
if x <=a(2)
    if y <= m1*x + bb -m1*a1
        val=1;
    end
end
if x >=a(1)
    if y <= m2*x + bb -m2*a2
        val=1;
    end
end
if x > a(2) && x < a(1)
    if y <= -sqrt(r^2-(x-xcyc(1))^2) + xcyc(2)
        val=1;
    end
end
