# Supplementary material for: Application of particle swarm optimization in optimal placement of tsunami sensors
Source: PeerJ Comput Sci. 2020 Dec 18;6:e333. doi: 10.7717/peerj-cs.333 (PMC7924491; doi:10.7717/peerj-cs.333)
Supplement: Supplemental Information 1 [file peerj-cs-06-333-s001.zip › mcs_swe.m]

function time=mcs_swe(x,y,q,f)
%Finite volume for 2D SWE (staggered grid and momemtum conservative scheme)
%Input:
%x,y: vector of x and y values
%q: possible position of sensors (unknown in the optimization problem)
%f: initial condition
%Output:
%time: wave travel time

%grid initialization
g=9.81;
dx=x(2)-x(1); dy=y(2)-y(1);
N=length(x);
M=length(y);
h=zeros(N-1,M-1);
u=zeros(N,M-1);
v=zeros(N-1,M);

xx=zeros(N-1,1);
yy=zeros(M-1,1);
for i=1:N-1
    xx(i)=0.5*(x(i)+x(i+1));
end
for j=1:M-1
    yy(j)=0.5*(y(j)+y(j+1));
end


%initial condition
for i=1:N-1
    for j=1:M-1
        z(j,i)=d(xx(i),yy(j));
        h(i,j) = 0.5 + f(xx(i),yy(j));
    end
end
 
%bottom topography
d=@(x,y) 0*x;
[x1,y1]=meshgrid(xx,yy);
z=d(x1,y1);

for i=1:N-1
    for j=1:M-1
        h(i,j) = h(i,j) - z(j,i);
    end
end

% surf(xx,yy,z); pause;
% surf(xx,yy,h'+z); pause;

t=0; dt=0; cc=0.5; tmax=50;
while t< tmax
    h_old=h; uold=u; vold=v; t=t+dt; CFL=zeros((N-1)*(M-1),2); ind=1;
    %condition to stop
    if h(q(1),q(2)) > 0.52
        time=t; break;
    end
    uold(1,:)=0; uold(N,:)=0; %boundary conditions
    vold(:,1)=0; vold(:,M)=0;
    for i=1:N-1
        for j=1:M-1
            if i~=N-1
            if uold(i+1,j)>=0
                pxp=h_old(i,j)*uold(i+1,j);
            else
                pxp=h_old(i+1,j)*uold(i+1,j);
            end
            else
                pxp=0;
            end
            if j~=M-1
            if vold(i,j+1)>=0
                qyp=h_old(i,j)*vold(i,j+1);
            else
                qyp=h_old(i,j+1)*vold(i,j+1);
            end
            else
                qyp=0;
            end
            if i~=1
            if uold(i,j)>=0
                pxm=h_old(i-1,j)*uold(i,j);
            else
                pxm=h_old(i,j)*uold(i,j);
            end
            else
                pxm=0;
            end
            if j~=1
            if vold(i,j)>=0
                qym=h_old(i,j-1)*vold(i,j);
            else
                qym=h_old(i,j)*vold(i,j);
            end
            else
                qym=0;
            end
            h(i,j)=h_old(i,j) -(dt/dx)*(pxp-pxm) -(dt/dy)*(qyp-qym);
            CFL(ind,:)=[abs(qyp+qym)/(2*h_old(i,j))+sqrt(g*h_old(i,j)) abs(pxp+pxm)/(2*h_old(i,j))+sqrt(g*h_old(i,j))];
            ind=ind+1;
        end
    end
    cfl=max(max(CFL));
    dt=cc*dx/cfl;
    for i=2:N-1
        for j=1:M-1
            hxa=0.5*(h_old(i,j)+h_old(i-1,j));
            %first part
            if uold(i,j)>=0
                px=h_old(i-1,j)*uold(i,j);
            else
                px=h_old(i,j)*uold(i,j);
            end
            if i~=2
                if uold(i-1,j)>=0
                    pxm=h_old(i-2,j)*uold(i-1,j);
                else
                    pxm=h_old(i-1,j)*uold(i-1,j);
                end
            else
                pxm=0;
            end
            if i~=N-1
                if uold(i+1,j)>=0
                    pxp=h_old(i,j)*uold(i+1,j);
                else
                    pxp=h_old(i+1,j)*uold(i+1,j);
                end
            else
                pxp=0;
            end
            pxpa=0.5*(pxp+px);
            pxa=0.5*(px+pxm);
            if pxpa >=0
                uup=uold(i,j);
            else
                uup=uold(i+1,j);
            end
            if pxa >=0
                uu=uold(i-1,j);
            else
                uu=uold(i,j);
            end
            %second part
            if j~=1
                if i~=2
                    vbarm=0.5*(vold(i,j)+vold(i-2,j));
                else
                    vbarm=0.5*vold(i,j);
                end
                hbarm=0.5*(h_old(i-1,j)+h_old(i-1,j-1));
                vqm=vbarm*hbarm;
                if vqm >=0
                    uvqm=uold(i,j-1)*vqm;
                else
                    uvqm=uold(i,j)*vqm;
                end
            else
                uvqm=0;
                vqm=0;
            end
            if j~=M-1
                if i~=2
                    vbarp=0.5*(vold(i,j+1)+vold(i-2,j+1));
                else
                    vbarp=0.5*vold(i,j+1);
                end
                hbarp=0.5*(h_old(i-1,j)+h_old(i-1,j+1));
                vqp=vbarp*hbarp;
                if vqp >=0
                    uvqp=uold(i,j)*vqp;
                else
                    uvqp=uold(i,j+1)*vqp;
                end
            else
                uvqp=0;
                vqp=0;
            end
            u(i,j)= uold(i,j) - (dt/dx)*(1/hxa)*((pxpa*uup-pxa*uu)-uold(i,j)*(pxpa-pxa)) -(dt/dy)*(1/hxa)*((uvqp-uvqm)-uold(i,j)*(vqp-vqm)) -g*(dt/dx)*((h(i,j)+z(j,i))-(h(i-1,j)+z(j,i-1)));
        end
    end
    for i=1:N-1
        for j=2:M-1
            hya=0.5*(h_old(i,j)+h_old(i,j-1));
            %first part
            if i~=1
                if j~=2
                    ubarm=0.5*(uold(i,j)+uold(i,j-2));
                else
                    ubarm=0.5*uold(i,j);
                end
                hbarm=0.5*(h_old(i,j-1)+h_old(i-1,j-1));
                uqm=ubarm*hbarm;
                if uqm >=0
                    vuqm=vold(i-1,j)*uqm;
                else
                    vuqm=vold(i,j)*uqm;
                end
            else
                vuqm=0;
                uqm=0;
            end
            if i~=N-1
                if j~=2
                    ubarp=0.5*(uold(i+1,j)+vold(i+1,j-2));
                else
                    ubarp=0.5*uold(i+1,j);
                end
                hbarp=0.5*(h_old(i,j-1)+h_old(i+1,j-1));
                uqp=ubarp*hbarp; 
                if uqp >=0
                    vuqp=vold(i,j)*uqp;
                else
                    vuqp=vold(i+1,j)*uqp;
                end
            else
                vuqp=0;
                uqp=0;
            end
            %second part
            if vold(i,j)>=0
                qy=h_old(i,j-1)*vold(i,j);
            else
                qy=h_old(i,j)*vold(i,j);
            end
            if j~=2
                if vold(i,j-1)>=0
                    qym=h_old(i,j-2)*vold(i,j-1);
                else
                    qym=h_old(i,j-1)*vold(i,j-1);
                end
            else
                qym=0;
            end
            if j~=M-1
                if vold(i,j+1)>=0
                    qyp=h_old(i,j)*vold(i,j+1);
                else
                    qyp=h_old(i,j+1)*vold(i,j+1);
                end
            else
                qyp=0;
            end
            qypa=0.5*(qyp+qy);
            qya=0.5*(qy+qym);
            if qypa >=0
                vvp=vold(i,j);
            else
                vvp=vold(i,j+1);
            end
            if qya >=0
                vv=vold(i,j-1);
            else
                vv=vold(i,j);
            end
            v(i,j)= vold(i,j) - (dt/dx)*(1/hya)*((vuqp-vuqm)-vold(i,j)*(uqp-uqm)) - (dt/dy)*(1/hya)*((qypa*vvp-qya*vv)-vold(i,j)*(qypa-qya)) -g*(dt/dy)*((h(i,j)+z(j,i))-(h(i,j-1)+z(j-1,i)));
        end
    end
    %plotting
    %surf(xx,yy,(h'+z));
    %title(['t = ' num2str(t+dt)])
    %pause(0.001)
end
