# Supplementary material for: Application of particle swarm optimization in optimal placement of tsunami sensors
Source: PeerJ Comput Sci. 2020 Dec 18;6:e333. doi: 10.7717/peerj-cs.333 (PMC7924491; doi:10.7717/peerj-cs.333)
Supplement: Supplemental Information 1 [file peerj-cs-06-333-s001.zip › sample.m]

%Sample code for running the optimization model
%Consider a semicircle subduction zone with a circle as the initial wave front

x=linspace(35,65,85);
y=linspace(45,65,85);
[px,py]=semicirc2(20,10,50,50);
p=length(px);
r=0.5;  
timee=zeros(length(x),length(y),p);
for k=1:p
    f=@(x,y) (x-px(k))^2 + (y-py(k))^2 <= r^2;
    for i=1:length(x)-1
        for j=1:length(y)-1
            timee(i,j,k)=mcs_swe(x,y,[i j],f);
        end
    end
end

%finding the optimal location of 1 sensor
L=1;
lb=[35 45];
ub=[65 65];

loc1=zeros(10,8); time1=zeros(10,5); run1=time1;
for k=1:10
    [loc1(k,:),time1(k,:),run1(k,:)]=solve_opti_prob(L,lb,ub,rnb,p,x,y,timee);
end

%save output to an excel file
names={'loc1','time1','run1'};
T=table(loc1,time1,run1,'VariableNames',names);
writetable(T,'results.xlsx');
