# Supplementary material for: Application of particle swarm optimization in optimal placement of tsunami sensors
Source: PeerJ Comput Sci. 2020 Dec 18;6:e333. doi: 10.7717/peerj-cs.333 (PMC7924491; doi:10.7717/peerj-cs.333)
Supplement: Supplemental Information 1 [file peerj-cs-06-333-s001.zip › solve_opti_prob.m]

function [loc,time,run]=solve_opti_prob(L,lb,ub,p,x,y,timee)
%optimization problem
%Input:
%L: number of sensors
%lb,ub: lower and upper bounds
%p: number of source points
%x,y: vector of x and y values 
%timee: matrix containing travel time from source point to point (x,y)
%Output:
%loc: optimal location of sensors
%time: tsunami detection time
%run: running time


function time=mintime(q,L,p,x,y,timee)
timevec=zeros(1,p); pen=0; gamma=10000;
for i=1:p
    timevecc=zeros(1,L);
    alltime=timee(:,:,i);
    for j=1:L
        qq=q(1,2*j-1:2*j);
        a=length(x); b=length(y);
        D=zeros(a,b);
        Q=[qq(1) qq(2)];
        for u=1:a
            for uu=1:b
                P=[x(u) y(uu)];
                D(u,uu)=sqrt((P(1)-Q(1))^2+(P(2)-Q(2))^2);
            end
        end
        points=zeros(3,3);
        [vec,~]= max(D);
        [rep,~]= max(vec);
        for u=1:3
            if u==3
                D(ind,:)=rep;
                D(:,ind2)=rep;
            end
            [vec,ind]= min(D);
            [~,ind2]= min(vec);
            ind=ind(ind2);
            D(ind,ind2)=rep;
            points(u,1)=x(ind); points(u,2)=y(ind2); points(u,3)=alltime(ind,ind2);
        end
        %forming plane
        normal=cross(points(1,:)-points(2,:),points(1,:)-points(3,:));
        cons=dot(normal,points(3,:));
        zz=@(x,y) (cons- normal(1)*x - normal(2)*y)/normal(3);
        val=dom_cons(qq(1),qq(2)); %domain constraints (if val=1, apply penalty)
        t=zz(qq(1),qq(2));
        if i==1
            pen= pen + gamma*(val==1);
        end
        timevecc(j)=t;
    end
    tt=min(timevecc);
    timevec(i)=tt;
end
time=max(timevec)+pen;
end

options = optimoptions('particleswarm','SwarmSize',50*L,'MaxIterations',200);
 
%Solving opti problem
tic;
[loc,time]= particleswarm(@(q)mintime(q,L,p,x,y,timee),2*L,lb,ub,options);
run=toc;
end
